# Supplementary material for: Thermodynamic and Thermal Analyze of N,N-Dimethylformamide + 1-Butanol Mixture Properties Based on Density, Sound Velocity and Heat Capacity Data
Source: Molecules. 2023 Jun 11;28(12):4698. doi: 10.3390/molecules28124698 (PMC10305568; doi:10.3390/molecules28124698)
Supplement: Supplementary file 1 [file molecules-28-04698-s001.zip]

Archive with 1 entries (1 files):
- molecules-2433921-supplementary.pdf
